# Supplementary material for: Morphology of Dbx1 respiratory neurons in the preBötzinger complex and reticular formation of neonatal mice
Source: Sci Data. 2017 Aug 1;4:170097. doi: 10.1038/sdata.2017.97 (PMC5538238; doi:10.1038/sdata.2017.97)
Supplement: Supplementary file 1 [file sdata201797-isa1.zip]

Archive with 3 entries (3 files):
- i_Investigation.txt
- s_study_Del_Negro.txt
- a_assay_Del_Negro.txt
