# Supplementary material for: Morphology of Dbx1 respiratory neurons in the preBötzinger complex and reticular formation of neonatal mice
Source: Sci Data. 2017 Aug 1;4:170097. doi: 10.1038/sdata.2017.97 (PMC5538238; doi:10.1038/sdata.2017.97)
Supplement: Supplementary file 1 [file sdata201797-isa1.zip › i_Investigation.txt]

# Investigation File generated for Scientific Data with Investigation File Authoring Tool version 0.1.0 on 24/07/2017 - This metadata file is CC0
ONTOLOGY SOURCE REFERENCE
Term Source Name	NCBITAXON	OBI	SO	CL	UBERON	BAO	CHMO
Term Source File	http://data.bioontology.org/ontologies/NCBITAXON	http://data.bioontology.org/ontologies/OBI	http://data.bioontology.org/ontologies/SO	http://data.bioontology.org/ontologies/CL	http://data.bioontology.org/ontologies/UBERON	http://data.bioontology.org/ontologies/BAO	http://data.bioontology.org/ontologies/CHMO
Term Source Version	2016AB	2014-08-18	unknown	releases/2015-08-08	releases/2014-06-15	2.0	releases/2014-11-20
Term Source Description	National Center for Biotechnology Information (NCBI) Organismal Classification	Ontology for Biomedical Investigations	Sequence Types and Features Ontology	Cell Ontology	Uber Anatomy Ontology	BioAssay Ontology	Chemical Methods Ontology
INVESTIGATION
Investigation Identifier
Investigation Title
Investigation Description
Investigation Submission Date
Investigation Public Release Date
INVESTIGATION PUBLICATIONS
Investigation PubMed ID
Investigation Publication DOI
Investigation Publication Author List
Investigation Publication Title
Investigation Publication Status
Investigation Publication Status Term Accession Number
Investigation Publication Status Term Source REF
INVESTIGATION CONTACTS
Investigation Person Last Name
Investigation Person Mid Initials
Investigation Person First Name
Investigation Person Address
Investigation Person Phone
Investigation Person Fax
Investigation Person Email
Investigation Person Affiliation
Investigation Person Roles
Investigation Person Roles Term Accession Number
Investigation Person Roles Term Source REF
STUDY
Study Identifier	10.1038/sdata.2017.97
Study Title	Morphology of Dbx1 respiratory neurons in the preBötzinger complex and reticular formation of neonatal mice
Study Submission Date	16/03/2017
Study Public Release Date	01/08/2017
Study Description	http://www.nature.com/articles/sdata201797#abstract
Study File Name	s_study_Del_Negro.txt
Comment[Subject Keywords]	///;/;///;//
Comment[Manuscript Licence]	CC BY-4.0
Comment[Experimental Metadata Licence]	CC0
Comment[Supplementary Information File Name]	
Comment[Supplementary Information File Type]	x-zip-compressed
Comment[Supplementary Information File URL]	http://www.nature.com/articles/sdata201797#supplementary-information
Comment[Data Repository]	NeuroMorpho.org;NeuroMorpho.org;NeuroMorpho.org;NeuroMorpho.org;NeuroMorpho.org;NeuroMorpho.org;NeuroMorpho.org;NeuroMorpho.org;NeuroMorpho.org;NeuroMorpho.org;NeuroMorpho.org;NeuroMorpho.org;NeuroMorpho.org;NeuroMorpho.org;NeuroMorpho.org;NeuroMorpho.org;NeuroMorpho.org;NeuroMorpho.org;NeuroMorpho.org;NeuroMorpho.org;NeuroMorpho.org;NeuroMorpho.org;NeuroMorpho.org;NeuroMorpho.org;NeuroMorpho.org;NeuroMorpho.org;NeuroMorpho.org;NeuroMorpho.org;NeuroMorpho.org;NeuroMorpho.org;NeuroMorpho.org;NeuroMorpho.org;NeuroMorpho.org;NeuroMorpho.org;NeuroMorpho.org;NeuroMorpho.org;NeuroMorpho.org;NeuroMorpho.org;NeuroMorpho.org;NeuroMorpho.org;NeuroMorpho.org;NeuroMorpho.org;NeuroMorpho.org;NeuroMorpho.org;NeuroMorpho.org;NeuroMorpho.org;NeuroMorpho.org
Comment[Data Record Accession]	NMO_45917;NMO_45918;NMO_45921;NMO_45922;NMO_45923;NMO_45924;NMO_09581;NMO_09582;NMO_09583;NMO_09584;NMO_09585;NMO_09586;NMO_09587;NMO_09588;NMO_09589;NMO_09590;NMO_09591;NMO_09592;NMO_09592;NMO_09594;NMO_09595;NMO_09596;NMO_09597;NMO_09598;NMO_09599;NMO_09600;NMO_09601;NMO_09602;NMO_09603;NMO_09604;NMO_09605;NMO_09606;NMO_45926;NMO_45927;NMO_45928;NMO_45929;NMO_45930;NMO_45931;NMO_45932;NMO_45933;NMO_45934;NMO_45935;NMO_45936;NMO_45937;NMO_45919;NMO_45920;NMO_45925
Comment[Data Record URI]	http://neuromorpho.org/neuron_info.jsp?neuron_id=NMO_45917;http://neuromorpho.org/neuron_info.jsp?neuron_id=NMO_45918;http://neuromorpho.org/neuron_info.jsp?neuron_id=NMO_45921;http://neuromorpho.org/neuron_info.jsp?neuron_id=NMO_45922;http://neuromorpho.org/neuron_info.jsp?neuron_id=NMO_45923;http://neuromorpho.org/neuron_info.jsp?neuron_id=NMO_45924;http://neuromorpho.org/neuron_info.jsp?neuron_id=NMO_09581;http://neuromorpho.org/neuron_info.jsp?neuron_id=NMO_09582;http://neuromorpho.org/neuron_info.jsp?neuron_id=NMO_09583;http://neuromorpho.org/neuron_info.jsp?neuron_id=NMO_09584;hhttp://neuromorpho.org/neuron_info.jsp?neuron_id=NMO_09585;http://neuromorpho.org/neuron_info.jsp?neuron_id=NMO_09586;http://neuromorpho.org/neuron_info.jsp?neuron_id=NMO_09587;http://neuromorpho.org/neuron_info.jsp?neuron_id=NMO_09588;http://neuromorpho.org/neuron_info.jsp?neuron_id=NMO_09589;http://neuromorpho.org/neuron_info.jsp?neuron_id=NMO_09590;http://neuromorpho.org/neuron_info.jsp?neuron_id=NMO_09591;http://neuromorpho.org/neuron_info.jsp?neuron_id=NMO_09592;http://neuromorpho.org/neuron_info.jsp?neuron_id=NMO_09592;http://neuromorpho.org/neuron_info.jsp?neuron_id=NMO_09594;http://neuromorpho.org/neuron_info.jsp?neuron_id=NMO_09595;http://neuromorpho.org/neuron_info.jsp?neuron_id=NMO_09596;http://neuromorpho.org/neuron_info.jsp?neuron_id=NMO_09597;http://neuromorpho.org/neuron_info.jsp?neuron_id=NMO_09598;http://neuromorpho.org/neuron_info.jsp?neuron_id=NMO_09599;http://neuromorpho.org/neuron_info.jsp?neuron_id=NMO_09600;http://neuromorpho.org/neuron_info.jsp?neuron_id=NMO_09601;http://neuromorpho.org/neuron_info.jsp?neuron_id=NMO_09602;http://neuromorpho.org/neuron_info.jsp?neuron_id=NMO_09603;http://neuromorpho.org/neuron_info.jsp?neuron_id=NMO_09604;http://neuromorpho.org/neuron_info.jsp?neuron_id=NMO_09605;http://neuromorpho.org/neuron_info.jsp?neuron_id=NMO_09606;http://neuromorpho.org/neuron_info.jsp?neuron_id=NMO_45926;http://neuromorpho.org/neuron_info.jsp?neuron_id=NMO_45927;http://neuromorpho.org/neuron_info.jsp?neuron_id=NMO_45928;http://neuromorpho.org/neuron_info.jsp?neuron_id=NMO_45929;http://neuromorpho.org/neuron_info.jsp?neuron_id=NMO_45930;http://neuromorpho.org/neuron_info.jsp?neuron_id=NMO_45931;http://neuromorpho.org/neuron_info.jsp?neuron_id=NMO_45932;http://neuromorpho.org/neuron_info.jsp?neuron_id=NMO_45933;http://neuromorpho.org/neuron_info.jsp?neuron_id=NMO_45934;http://neuromorpho.org/neuron_info.jsp?neuron_id=NMO_45935;http://neuromorpho.org/neuron_info.jsp?neuron_id=NMO_45936;http://neuromorpho.org/neuron_info.jsp?neuron_id=NMO_45937;http://neuromorpho.org/neuron_info.jsp?neuron_id=NMO_45919;http://neuromorpho.org/neuron_info.jsp?neuron_id=NMO_45920;http://neuromorpho.org/neuron_info.jsp?neuron_id=NMO_45925
STUDY DESIGN DESCRIPTORS
Study Design Type	organism part comparison design
Study Design Type Term Accession Number	OBI:0001422
Study Design Type Term Source REF	OBI
STUDY PUBLICATIONS
Study PubMed ID	""
Study Publication DOI	doi:10.1113/jphysiol.2012.250118
Study Publication Author List	""
Study Publication Title	""
Study Publication Status	published
Study Publication Status Term Accession Number	
Study Publication Status Term Source REF	
STUDY FACTORS
Study Factor Name	genotype	cell type	tissue
Study Factor Type	genotype	cell	tissue
Study Factor Type Term Accession Number	SO:0001027	CL:0000000	UBERON:0000479
Study Factor Type Term Source REF	SO	CL	UBERON
STUDY ASSAYS
Study Assay Measurement Type	neuronal morphology phenotype
Study Assay Measurement Type Term Accession Number	BAO:0170022
Study Assay Measurement Type Term Source REF	BAO
Study Assay Technology Type	confocal microscopy
Study Assay Technology Type Term Accession Number	CHMO:0000103
Study Assay Technology Type Term Source REF	CHMO
Study Assay Technology Platform	""
Study Assay File Name	a_assay_Del_Negro.txt
STUDY PROTOCOLS
Study Protocol Name	Mice	Transverse slice preparations	Confocal microscopy and digital neuronal reconstruction
Study Protocol Type	selection	sample preparation for assay	confocal microscopy
Study Protocol Type Term Accession Number	OBI:0001928	OBI:0000073	CHMO:0000103
Study Protocol Type Term Source REF	OBI	OBI	CHMO
Study Protocol Description			
Study Protocol URI	""	""	""
Study Protocol Version			
Study Protocol Parameters Name	""	""	""
Study Protocol Parameters Name Term Accession Number	""	""	""
Study Protocol Parameters Name Term Source REF	""	""	""
Study Protocol Components Name	""	""	""
Study Protocol Components Type	""	""	""
Study Protocol Components Type Term Accession Number	""	""	""
Study Protocol Components Type Term Source REF	""	""	""
STUDY CONTACTS
Study Person Last Name	Akins	Weragalaarachchi	Picardo	Revill	Del Negro
Study Person First Name	Victoria T.	Krishanthi	Maria Cristina D.	Ann L.	Christopher A.
Study Person Mid Initials					
Study Person Email	""	""	""	""	cadeln@wm.edu
Study Person Phone					
Study Person Fax					
Study Person Address					
Study Person Affiliation	Department of Applied Science, The College of William and Mary, Williamsburg, Virginia 23185, USA	Department of Applied Science, The College of William and Mary, Williamsburg, Virginia 23185, USA	Department of Applied Science, The College of William and Mary, Williamsburg, Virginia 23185, USA	Department of Physiology, Neuroscience and Mental Health Institute, Women and Children’s Health Research Institute, Faculty of Medicine and Dentistry, University of Alberta, Edmonton, Alberta T6G 2E1, Canada	Department of Applied Science, The College of William and Mary, Williamsburg, Virginia 23185, USA
Study Person Roles					
Study Person Roles Term Accession Number					
Study Person Roles Term Source REF					
Comment[Study Person ORCID]	0000-0002-0061-7612				0000-0002-7848-8224
Comment[Funder]					
Comment[FundRef ID]					
Comment[Funder Term Source REF]					
Comment[Grant Identifier]					
