# Supplementary material for: Morphology of Dbx1 respiratory neurons in the preBötzinger complex and reticular formation of neonatal mice
Source: Sci Data. 2017 Aug 1;4:170097. doi: 10.1038/sdata.2017.97 (PMC5538238; doi:10.1038/sdata.2017.97)
Supplement: Supplementary file 1 [file sdata201797-isa1.zip › s_study_Del_Negro.txt]

Source Name	Characteristics[organism]	Term Source REF	Term Accession Number	Characteristics[organism part]	Term Source REF	Term Accession Number	Protocol REF	Protocol REF	Sample Name	Factor Value[genotype]	Factor Value[cell type]	Factor Value[tissue]
Jackson labs, Bar Harbor, ME	Mus musculus	NCBITAXON		pre-Botzinger complex	UBERON	UBERON:0006007	Mice	Transverse slice preparations	Dbx1PreBotC_Rosa26tdTomato	Dbx1CreERT2; Rosa26tdTomato	Dbx1	preBÃ¶tC
Jackson labs, Bar Harbor, ME	Mus musculus	NCBITAXON		pre-Botzinger complex	UBERON	UBERON:0006007	Mice	Transverse slice preparations	Dbx1PreBotC_Rosa26ChR2-tdTomato	Dbx1CreERT2; Rosa26ChR2-tdTomato	Dbx1	preBÃ¶tC
Jackson labs, Bar Harbor, ME	Mus musculus	NCBITAXON		pre-Botzinger complex	UBERON	UBERON:0006007	Mice	Transverse slice preparations	ctrl_Rosa26tdTomato	Dbx1CreERT2; Rosa26tdTomato	non-Dbx1	preBÃ¶tC
Jackson labs, Bar Harbor, ME	Mus musculus	NCBITAXON		reticular formation	UBERON	UBERON:0002275	Mice	Transverse slice preparations	Dbx1RF_Rosa26tdTomato	Dbx1CreERT2; Rosa26tdTomato	Dbx1	reticular formation
