# Supplementary material for: Morphology of Dbx1 respiratory neurons in the preBötzinger complex and reticular formation of neonatal mice
Source: Sci Data. 2017 Aug 1;4:170097. doi: 10.1038/sdata.2017.97 (PMC5538238; doi:10.1038/sdata.2017.97)
Supplement: Supplementary file 1 [file sdata201797-isa1.zip › a_assay_Del_Negro.txt]

Sample Name	Protocol REF	Comment[NeuroMorpho accession ID]	Assay Name	Raw Data File	Comment[Data Repository]	Comment[Data Record Accession]	Comment[Data Record URI]	Factor Value[genotype]	Factor Value[cell type]	Factor Value[tissue]
Dbx1PreBotC_Rosa26tdTomato	Confocal microscopy and digital neuronal reconstruction	NMO_45917	120621_Dbx1PreBotC	120621_Dbx1PreBotC	NeuroMorpho.org	NMO_45917	http://neuromorpho.org/neuron_info.jsp?neuron_id=NMO_45917	Dbx1CreERT2; Rosa26tdTomato	Dbx1	preBötC
Dbx1PreBotC_Rosa26tdTomato	Confocal microscopy and digital neuronal reconstruction	NMO_45918	120623_Dbx1PreBotC	120623_Dbx1PreBotC	NeuroMorpho.org	NMO_45918	http://neuromorpho.org/neuron_info.jsp?neuron_id=NMO_45918	Dbx1CreERT2; Rosa26tdTomato	Dbx1	preBötC
Dbx1PreBotC_Rosa26ChR2-tdTomato	Confocal microscopy and digital neuronal reconstruction	NMO_45921	130819_Dbx1PreBotC	130819_Dbx1PreBotC	NeuroMorpho.org	NMO_45921	http://neuromorpho.org/neuron_info.jsp?neuron_id=NMO_45921	Dbx1CreERT2; Rosa26ChR2-tdTomato	Dbx1	preBötC
Dbx1PreBotC_Rosa26ChR2-tdTomato	Confocal microscopy and digital neuronal reconstruction	NMO_45922	130910_Dbx1PreBotC	130910_Dbx1PreBotC	NeuroMorpho.org	NMO_45922	http://neuromorpho.org/neuron_info.jsp?neuron_id=NMO_45922	Dbx1CreERT2; Rosa26ChR2-tdTomato	Dbx1	preBötC
Dbx1PreBotC_Rosa26tdTomato	Confocal microscopy and digital neuronal reconstruction	NMO_45923	140110_Dbx1PreBotC	140110_Dbx1PreBotC	NeuroMorpho.org	NMO_45923	http://neuromorpho.org/neuron_info.jsp?neuron_id=NMO_45923	Dbx1CreERT2; Rosa26tdTomato	Dbx1	preBötC
Dbx1PreBotC_Rosa26tdTomato	Confocal microscopy and digital neuronal reconstruction	NMO_45924	140117_Dbx1PreBotC	140117_Dbx1PreBotC	NeuroMorpho.org	NMO_45924	http://neuromorpho.org/neuron_info.jsp?neuron_id=NMO_45924	Dbx1CreERT2; Rosa26tdTomato	Dbx1	preBötC
Dbx1PreBotC_Rosa26tdTomato	Confocal microscopy and digital neuronal reconstruction	NMO_45919	130212_Dbx1PreBotC1	130212_Dbx1PreBotC1	NeuroMorpho.org	NMO_45919	http://neuromorpho.org/neuron_info.jsp?neuron_id=NMO_45919	Dbx1CreERT2; Rosa26tdTomato	Dbx1	preBötC
Dbx1PreBotC_Rosa26tdTomato	Confocal microscopy and digital neuronal reconstruction	NMO_45920	130212_Dbx1PreBotC2	130212_Dbx1PreBotC2	NeuroMorpho.org	NMO_45920	http://neuromorpho.org/neuron_info.jsp?neuron_id=NMO_45920	Dbx1CreERT2; Rosa26tdTomato	Dbx1	preBötC
Dbx1PreBotC_Rosa26tdTomato	Confocal microscopy and digital neuronal reconstruction	NMO_45925	140127_Dbx1PreBotC	140127_Dbx1PreBotC	NeuroMorpho.org	NMO_45925	http://neuromorpho.org/neuron_info.jsp?neuron_id=NMO_45925	Dbx1CreERT2; Rosa26tdTomato	Dbx1	preBötC
Dbx1PreBotC_Rosa26tdTomato	Confocal microscopy and digital neuronal reconstruction	NMO_09581	111220-Dbx1-2	111220-Dbx1-2	NeuroMorpho.org	NMO_09581	http://neuromorpho.org/neuron_info.jsp?neuron_id=NMO_09581	Dbx1CreERT2; Rosa26tdTomato	Dbx1	preBötC
Dbx1PreBotC_Rosa26tdTomato	Confocal microscopy and digital neuronal reconstruction	NMO_09582	111220-Dbx1-1	111220-Dbx1-1	NeuroMorpho.org	NMO_09582	http://neuromorpho.org/neuron_info.jsp?neuron_id=NMO_09582	Dbx1CreERT2; Rosa26tdTomato	Dbx1	preBötC
Dbx1PreBotC_Rosa26tdTomato	Confocal microscopy and digital neuronal reconstruction	NMO_09583	111219-Dbx1-S2	111219-Dbx1-S2	NeuroMorpho.org	NMO_09583	http://neuromorpho.org/neuron_info.jsp?neuron_id=NMO_09583	Dbx1CreERT2; Rosa26tdTomato	Dbx1	preBötC
Dbx1PreBotC_Rosa26tdTomato	Confocal microscopy and digital neuronal reconstruction	NMO_09584	111219-Dbx1-S1	111219-Dbx1-S1	NeuroMorpho.org	NMO_09584	http://neuromorpho.org/neuron_info.jsp?neuron_id=NMO_09584	Dbx1CreERT2; Rosa26tdTomato	Dbx1	preBötC
Dbx1PreBotC_Rosa26tdTomato	Confocal microscopy and digital neuronal reconstruction	NMO_09585	111214-Dbx1	111214-Dbx1	NeuroMorpho.org	NMO_09585	http://neuromorpho.org/neuron_info.jsp?neuron_id=NMO_09585	Dbx1CreERT2; Rosa26tdTomato	Dbx1	preBötC
Dbx1PreBotC_Rosa26tdTomato	Confocal microscopy and digital neuronal reconstruction	NMO_09586	111212-Dbx1	111212-Dbx1	NeuroMorpho.org	NMO_09586	http://neuromorpho.org/neuron_info.jsp?neuron_id=NMO_09586	Dbx1CreERT2; Rosa26tdTomato	Dbx1	preBötC
Dbx1PreBotC_Rosa26tdTomato	Confocal microscopy and digital neuronal reconstruction	NMO_09587	111209-Dbx1	111209-Dbx1	NeuroMorpho.org	NMO_09587	http://neuromorpho.org/neuron_info.jsp?neuron_id=NMO_09587	Dbx1CreERT2; Rosa26tdTomato	Dbx1	preBötC
Dbx1PreBotC_Rosa26tdTomato	Confocal microscopy and digital neuronal reconstruction	NMO_09588	111208-Dbx1	111208-Dbx1	NeuroMorpho.org	NMO_09588	http://neuromorpho.org/neuron_info.jsp?neuron_id=NMO_09588	Dbx1CreERT2; Rosa26tdTomato	Dbx1	preBötC
Dbx1PreBotC_Rosa26tdTomato	Confocal microscopy and digital neuronal reconstruction	NMO_09589	111109-Dbx1-2	111109-Dbx1-2	NeuroMorpho.org	NMO_09589	http://neuromorpho.org/neuron_info.jsp?neuron_id=NMO_09589	Dbx1CreERT2; Rosa26tdTomato	Dbx1	preBötC
Dbx1PreBotC_Rosa26tdTomato	Confocal microscopy and digital neuronal reconstruction	NMO_09590	111109-Dbx1-1	111109-Dbx1-1	NeuroMorpho.org	NMO_09590	http://neuromorpho.org/neuron_info.jsp?neuron_id=NMO_09590	Dbx1CreERT2; Rosa26tdTomato	Dbx1	preBötC
Dbx1PreBotC_Rosa26tdTomato	Confocal microscopy and digital neuronal reconstruction	NMO_09591	111108-Dbx1	111108-Dbx1	NeuroMorpho.org	NMO_09591	http://neuromorpho.org/neuron_info.jsp?neuron_id=NMO_09591	Dbx1CreERT2; Rosa26tdTomato	Dbx1	preBötC
Dbx1PreBotC_Rosa26tdTomato	Confocal microscopy and digital neuronal reconstruction	NMO_09592	111102-Dbx1-2	111102-Dbx1-2	NeuroMorpho.org	NMO_09592	http://neuromorpho.org/neuron_info.jsp?neuron_id=NMO_09592	Dbx1CreERT2; Rosa26tdTomato	Dbx1	preBötC
Dbx1PreBotC_Rosa26tdTomato	Confocal microscopy and digital neuronal reconstruction	NMO_09593	111102-Dbx1-1	111102-Dbx1-1	NeuroMorpho.org	NMO_09593	http://neuromorpho.org/neuron_info.jsp?neuron_id=NMO_09593	Dbx1CreERT2; Rosa26tdTomato	Dbx1	preBötC
Dbx1PreBotC_Rosa26tdTomato	Confocal microscopy and digital neuronal reconstruction	NMO_09594	111101-Dbx1	111101-Dbx1	NeuroMorpho.org	NMO_09594	http://neuromorpho.org/neuron_info.jsp?neuron_id=NMO_09594	Dbx1CreERT2; Rosa26tdTomato	Dbx1	preBötC
ctrl_Rosa26tdTomato	Confocal microscopy and digital neuronal reconstruction	NMO_09595	111222-ctrl-2	111222-ctrl-2	NeuroMorpho.org	NMO_09595	http://neuromorpho.org/neuron_info.jsp?neuron_id=NMO_09595	Dbx1CreERT2; Rosa26tdTomato	non-Dbx1	preBötC
ctrl_Rosa26tdTomato	Confocal microscopy and digital neuronal reconstruction	NMO_09596	111222-ctrl-1	111222-ctrl-1	NeuroMorpho.org	NMO_09596	http://neuromorpho.org/neuron_info.jsp?neuron_id=NMO_09596	Dbx1CreERT2; Rosa26tdTomato	non-Dbx1	preBötC
ctrl_Rosa26tdTomato	Confocal microscopy and digital neuronal reconstruction	NMO_09597	111220-ctrl	111220-ctrl	NeuroMorpho.org	NMO_09597	http://neuromorpho.org/neuron_info.jsp?neuron_id=NMO_09597	Dbx1CreERT2; Rosa26tdTomato	non-Dbx1	preBötC
ctrl_Rosa26tdTomato	Confocal microscopy and digital neuronal reconstruction	NMO_09598	111219-ctrl-2	111219-ctrl-2	NeuroMorpho.org	NMO_09598	http://neuromorpho.org/neuron_info.jsp?neuron_id=NMO_09598	Dbx1CreERT2; Rosa26tdTomato	non-Dbx1	preBötC
ctrl_Rosa26tdTomato	Confocal microscopy and digital neuronal reconstruction	NMO_09599	111219-ctrl-1	111219-ctrl-1	NeuroMorpho.org	NMO_09599	http://neuromorpho.org/neuron_info.jsp?neuron_id=NMO_09599	Dbx1CreERT2; Rosa26tdTomato	non-Dbx1	preBötC
ctrl_Rosa26tdTomato	Confocal microscopy and digital neuronal reconstruction	NMO_09600	111214-ctrl-2	111214-ctrl-2	NeuroMorpho.org	NMO_09600	http://neuromorpho.org/neuron_info.jsp?neuron_id=NMO_09600	Dbx1CreERT2; Rosa26tdTomato	non-Dbx1	preBötC
ctrl_Rosa26tdTomato	Confocal microscopy and digital neuronal reconstruction	NMO_09601	111214-ctrl-1	111214-ctrl-1	NeuroMorpho.org	NMO_09601	http://neuromorpho.org/neuron_info.jsp?neuron_id=NMO_09601	Dbx1CreERT2; Rosa26tdTomato	non-Dbx1	preBötC
ctrl_Rosa26tdTomato	Confocal microscopy and digital neuronal reconstruction	NMO_09602	111209-ctrl	111209-ctrl	NeuroMorpho.org	NMO_09602	http://neuromorpho.org/neuron_info.jsp?neuron_id=NMO_09602	Dbx1CreERT2; Rosa26tdTomato	non-Dbx1	preBötC
ctrl_Rosa26tdTomato	Confocal microscopy and digital neuronal reconstruction	NMO_09603	111208-ctrl	111208-ctrl	NeuroMorpho.org	NMO_09603	http://neuromorpho.org/neuron_info.jsp?neuron_id=NMO_09603	Dbx1CreERT2; Rosa26tdTomato	non-Dbx1	preBötC
ctrl_Rosa26tdTomato	Confocal microscopy and digital neuronal reconstruction	NMO_09604	111103-ctrl	111103-ctrl	NeuroMorpho.org	NMO_09604	http://neuromorpho.org/neuron_info.jsp?neuron_id=NMO_09604	Dbx1CreERT2; Rosa26tdTomato	non-Dbx1	preBötC
ctrl_Rosa26tdTomato	Confocal microscopy and digital neuronal reconstruction	NMO_09605	111101-ctrl	111101-ctrl	NeuroMorpho.org	NMO_09605	http://neuromorpho.org/neuron_info.jsp?neuron_id=NMO_09605	Dbx1CreERT2; Rosa26tdTomato	non-Dbx1	preBötC
ctrl_Rosa26tdTomato	Confocal microscopy and digital neuronal reconstruction	NMO_09606	111031-ctrl	111031-ctrl	NeuroMorpho.org	NMO_09606	http://neuromorpho.org/neuron_info.jsp?neuron_id=NMO_09606	Dbx1CreERT2; Rosa26tdTomato	non-Dbx1	preBötC
Dbx1RF_Rosa26tdTomato	Confocal microscopy and digital neuronal reconstruction	NMO_45926	130624_Dbx1RF	130624_Dbx1RF	NeuroMorpho.org	NMO_45926	http://neuromorpho.org/neuron_info.jsp?neuron_id=NMO_45926	Dbx1CreERT2; Rosa26tdTomato	Dbx1	reticular formation
Dbx1RF_Rosa26tdTomato	Confocal microscopy and digital neuronal reconstruction	NMO_45927	130625_Dbx1RF	130625_Dbx1RF	NeuroMorpho.org	NMO_45927	http://neuromorpho.org/neuron_info.jsp?neuron_id=NMO_45927	Dbx1CreERT2; Rosa26tdTomato	Dbx1	reticular formation
Dbx1RF_Rosa26tdTomato	Confocal microscopy and digital neuronal reconstruction	NMO_45928	140109_Dbx1RF	140109_Dbx1RF	NeuroMorpho.org	NMO_45928	http://neuromorpho.org/neuron_info.jsp?neuron_id=NMO_45928	Dbx1CreERT2; Rosa26tdTomato	Dbx1	reticular formation
Dbx1RF_Rosa26tdTomato	Confocal microscopy and digital neuronal reconstruction	NMO_45929	140114_Dbx1RF	140114_Dbx1RF	NeuroMorpho.org	NMO_45929	http://neuromorpho.org/neuron_info.jsp?neuron_id=NMO_45929	Dbx1CreERT2; Rosa26tdTomato	Dbx1	reticular formation
Dbx1RF_Rosa26tdTomato	Confocal microscopy and digital neuronal reconstruction	NMO_45930	140120_Dbx1RF	140120_Dbx1RF	NeuroMorpho.org	NMO_45930	http://neuromorpho.org/neuron_info.jsp?neuron_id=NMO_45930	Dbx1CreERT2; Rosa26tdTomato	Dbx1	reticular formation
Dbx1RF_Rosa26tdTomato	Confocal microscopy and digital neuronal reconstruction	NMO_45931	140124_Dbx1RF	140124_Dbx1RF	NeuroMorpho.org	NMO_45931	http://neuromorpho.org/neuron_info.jsp?neuron_id=NMO_45931	Dbx1CreERT2; Rosa26tdTomato	Dbx1	reticular formation
Dbx1RF_Rosa26tdTomato	Confocal microscopy and digital neuronal reconstruction	NMO_45932	140207_Dbx1RF	140207_Dbx1RF	NeuroMorpho.org	NMO_45932	http://neuromorpho.org/neuron_info.jsp?neuron_id=NMO_45932	Dbx1CreERT2; Rosa26tdTomato	Dbx1	reticular formation
Dbx1RF_Rosa26tdTomato	Confocal microscopy and digital neuronal reconstruction	NMO_45933	140208_Dbx1RF	140208_Dbx1RF	NeuroMorpho.org	NMO_45933	http://neuromorpho.org/neuron_info.jsp?neuron_id=NMO_45933	Dbx1CreERT2; Rosa26tdTomato	Dbx1	reticular formation
Dbx1RF_Rosa26tdTomato	Confocal microscopy and digital neuronal reconstruction	NMO_45934	140220_Dbx1RF	140220_Dbx1RF	NeuroMorpho.org	NMO_45934	http://neuromorpho.org/neuron_info.jsp?neuron_id=NMO_45934	Dbx1CreERT2; Rosa26tdTomato	Dbx1	reticular formation
Dbx1RF_Rosa26tdTomato	Confocal microscopy and digital neuronal reconstruction	NMO_45935	140221_Dbx1RF	140221_Dbx1RF	NeuroMorpho.org	NMO_45935	http://neuromorpho.org/neuron_info.jsp?neuron_id=NMO_45935	Dbx1CreERT2; Rosa26tdTomato	Dbx1	reticular formation
Dbx1RF_Rosa26tdTomato	Confocal microscopy and digital neuronal reconstruction	NMO_45936	140301_Dbx1RF	140301_Dbx1RF	NeuroMorpho.org	NMO_45936	http://neuromorpho.org/neuron_info.jsp?neuron_id=NMO_45936	Dbx1CreERT2; Rosa26tdTomato	Dbx1	reticular formation
Dbx1RF_Rosa26tdTomato	Confocal microscopy and digital neuronal reconstruction	NMO_45937	140306_Dbx1RF	140306_Dbx1RF	NeuroMorpho.org	NMO_45937	http://neuromorpho.org/neuron_info.jsp?neuron_id=NMO_45937	Dbx1CreERT2; Rosa26tdTomato	Dbx1	reticular formation
